# Supplementary material for: The Role of Psychological Flexibility and Psychological Factors in Chronic Pelvic Pain Among Women: A Correlational Study
Source: Healthcare (Basel). 2025 Jul 15;13(14):1697. doi: 10.3390/healthcare13141697 (PMC12295592; doi:10.3390/healthcare13141697)
Supplement: Supplementary file 1 [file healthcare-13-01697-s001.zip]

Archive with 1 entries (1 files):
- healthcare-3678642-supplementary.pdf
